# Supplementary material for: Heterojunction-Engineered g-C3N4/TiO2 Nanocomposites with Superior Bilirubin Removal Efficiency for Enhanced Hemoperfusion Therapy
Source: Molecules. 2025 Jun 25;30(13):2729. doi: 10.3390/molecules30132729 (PMC12251008; doi:10.3390/molecules30132729)
Supplement: Supplementary file 1 [file molecules-30-02729-s001.zip]

Archive with 1 entries (1 files):
- molecules-3610704-supplementary.docx
